# Supplementary material for: Pan-genome and reverse vaccinology for a multi-epitope vaccine against circulating post-2022 Monkeypox virus strains
Source: PLoS One. 2026 Jun 22;21(6):e0351881. doi: 10.1371/journal.pone.0351881 (PMC13286271; doi:10.1371/journal.pone.0351881)
Supplement: S1 File — (CSV) [file pone.0351881.s001.csv]

Core genes	(99% <= strains <= 100%)	170
Soft core genes	(95% <= strains < 99%)	0
Shell genes	(15% <= strains < 95%)	46
Cloud genes	(0% <= strains < 15%)	34
Total genes	(0% <= strains <= 100%)	250
