# Supplementary material for: Pan-genome and reverse vaccinology for a multi-epitope vaccine against circulating post-2022 Monkeypox virus strains
Source: PLoS One. 2026 Jun 22;21(6):e0351881. doi: 10.1371/journal.pone.0351881 (PMC13286271; doi:10.1371/journal.pone.0351881)
Supplement: S2 File — (XLS) [file pone.0351881.s002.xls]

Genome no.	Organism name	No. of core genes	No. of accessory genes	No. of unique genes	No. of exclusively absent genes
1	22V-09403.faa	180	15	0	5
2	23MPX1766c.faa	180	11	12	8
3	CHVir44025_Sep2023.faa	180	25	0	0
4	hMpxV_China_GZ8H-01_2023.faa	180	25	0	0
5	hMpxV_Philippines_RITM-002_2022.faa	180	22	0	0
6	hMpxV_THA_V241-0052_2023.faa	180	22	0	0
7	hMpxV-USA-IL-RIPHL-050-0164-2024.faa	180	24	0	0
8	MPXV_A11.faa	180	23	0	0
9	MPXV_AR-ANLIS038_2022.faa	180	23	0	0
10	MpxV_human_CHN_GDCDC_DG_M23232_2023.faa	180	20	0	0
11	MPXV_Human_USA_CA-LACPHL-MA00618_2024.faa	180	24	0	0
12	MPXV-human-Japan-Tokyo-NCGM240303-2024.faa	180	23	0	0
13	NY-NYCPHL-001195.faa	180	22	0	1
14	TRM348.faa	180	24	0	0
15	WA-UW-185727.faa	180	23	0	0
16	WA-UW-429625.faa	180	19	0	0
