# Supplementary material for: Pan-genome and reverse vaccinology for a multi-epitope vaccine against circulating post-2022 Monkeypox virus strains
Source: PLoS One. 2026 Jun 22;21(6):e0351881. doi: 10.1371/journal.pone.0351881 (PMC13286271; doi:10.1371/journal.pone.0351881)
Supplement: S3 File — (XLSX) [file pone.0351881.s003.xlsx]

## Sheet: Sheet1
Protein Sequences	Homology	E-Value	Per. Idn	Subcellular
>CORE_REP|Org10_Gene202#	No significant similarity			SP+TM outside
>CORE_REP|Org11_Gene93#	DNA-directed RNA polymerase III subunit RPC1 [Homo sapiens]	3e-48	0.2347	Globular inside
>CORE_REP|Org1_Gene135#	Chain B, DNA-directed RNA polymerase II 140 kDa polypeptide [Homo sapiens]	3e-62	0.2494	Globular inside
>CORE_REP|Org4_Gene62#	DNA polymerase catalytic subunit [Homo sapiens]	3e-20	0.2212	Globular inside
>CORE_REP|Org1_Gene122#	Chain B, Signal recognition particle subunit SRP72 [Homo	0.03	0.3333	Globular inside
>CORE_REP|Org2_Gene105#	RNA (guanine-N7-) methyltransferase [Homo sapiens]	4e-06	0.2671	Globular inside
>CORE_REP|Org16_Gene97#	No significant similarity			Globular inside
>CORE_REP|Org2_Gene195#	ankyrin-3 isoform 4 [Homo sapiens]	3e-06	0.2423	Globular inside
>CORE_REP|Org10_Gene105#	No significant similarity			Globular inside			homology	Total 170
>CORE_REP|Org8_Gene68#	ribonucleoside-diphosphate reductase large subunit isoform 1 [Homo sapiens]	0	0.753	Globular inside				Non - 135
>CORE_REP|Org1_Gene51#	No significant similarity			Globular inside
>CORE_REP|Org7_Gene122#	No significant similarity			Globular inside			Subcellular = 30
>CORE_REP|Org11_Gene145#	laminin subunit alpha 3 [Homo sapiens]	0.0003	0.2367	Globular inside
>CORE_REP|Org13_Gene70#	DEAH (Asp-Glu-Ala-His) box polypeptide 34, isoform CRA_b [Homo sapiens]	9e-15	0.2897	Globular inside
>CORE_REP|Org13_Gene61#	No significant similarity			Globular inside
>CORE_REP|Org4_Gene15#	ankyrin-2 isoform 38 [Homo sapiens]	6e-09	0.2179	Globular inside
>CORE_REP|Org13_Gene115#	No significant similarity			Globular inside
>CORE_REP|Org8_Gene106#	No significant similarity			Globular inside
>CORE_REP|Org2_Gene50#	No significant similarity			Globular inside
>CORE_REP|Org13_Gene109#	SNF2LT [Homo sapiens]	3e-06	0.2587	Globular inside
>CORE_REP|Org3_Gene16#	Chain B, darpin K27 [Homo sapiens]	5e-06	0.3063	Globular inside
>CORE_REP|Org7_Gene74#	No significant similarity			Globular inside
>CORE_REP|Org10_Gene209#	unnamed protein product [Homo sapiens]	2e-08	0.2465	Globular inside
>CORE_REP|Org7_Gene58#	No significant similarity			Globular inside
>CORE_REP|Org11_Gene182#	Homologous
>CORE_REP|Org7_Gene172#	Homologous
>CORE_REP|Org10_Gene113#	Non-Homologous			Globular outside
>CORE_REP|Org2_Gene148#	Non-Homologous			Globular inside
>CORE_REP|Org6_Gene179#	Homologous
>CORE_REP|Org7_Gene133#	Non-Homologous			Globular inside
>CORE_REP|Org2_Gene41#	Non-Homologous	0.25		Globular inside
>CORE_REP|Org6_Gene51#	Non-Homologous			Globular inside
>CORE_REP|Org4_Gene26#	Homologous
>CORE_REP|Org1_Gene41#	Non-Homologous			Globular inside
>CORE_REP|Org2_Gene5#	Homologous
>CORE_REP|Org16_Gene77#	Non-Homologous			Globular inside
>CORE_REP|Org8_Gene135#	Non-Homologous			Globular inside
>CORE_REP|Org16_Gene31#	Homologous
>CORE_REP|Org7_Gene72#	Non-Homologous			Globular inside
>CORE_REP|Org6_Gene198#	Homologous
>CORE_REP|Org14_Gene137#	Non-Homologous			Globular inside
>CORE_REP|Org5_Gene70#	Non-Homologous			Globular inside
>CORE_REP|Org8_Gene28#	Homologous
>CORE_REP|Org4_Gene202#	Non-Homologous	0.28		SP outside
>CORE_REP|Org13_Gene44#	Non-Homologous	0.29		Globular inside
>CORE_REP|Org1_Gene118#	Non-Homologous			Globular inside
>CORE_REP|Org6_Gene79#	Non-Homologous			Globular inside
>CORE_REP|Org5_Gene44#	Non-Homologous			Globular inside
>CORE_REP|Org12_Gene3#	Homologous
>CORE_REP|Org5_Gene165#	Non-Homologous			Globular inside
>CORE_REP|Org8_Gene85#	Non-Homologous			Globular inside
>CORE_REP|Org6_Gene188#	Homologous
>CORE_REP|Org8_Gene82#	Non-Homologous			outside
>CORE_REP|Org13_Gene171#	Non-Homologous			Globular inside
>CORE_REP|Org9_Gene90#	Non-Homologous			Globular inside
>CORE_REP|Org2_Gene192#	Homologous
>CORE_REP|Org15_Gene96#	Non-Homologous			TM outside
>CORE_REP|Org6_Gene36#	Homologous
>CORE_REP|Org11_Gene38#	Non-Homologous			SP+TM inside
>CORE_REP|Org9_Gene125#	Non-Homologous			Globular inside
>CORE_REP|Org9_Gene182#	Homologous
>CORE_REP|Org14_Gene21#	Non-Homologous			Globular inside
>CORE_REP|Org2_Gene103#	Non-Homologous	0.28		Globular inside
>CORE_REP|Org9_Gene65#	Non Homolous			Globular inside
>CORE_REP|Org14_Gene149#	Non Homolous			Globular inside
>CORE_REP|Org5_Gene153#	Non Homolous			Globular inside
>CORE_REP|Org16_Gene122#	Non Homolous			Globular inside
>CORE_REP|Org2_Gene185#	interferon gamma receptor 1 variant [Homo sapiens]	0.001	0.25	Signal + outside
>CORE_REP|Org16_Gene112#	Non Homolous			Globular inside
>CORE_REP|Org11_Gene27#	Chain A, Ankyrin-2,Ankyrin-2 [Homo sapiens]	9e-10	0.29	Globular inside
>CORE_REP|Org2_Gene122#	Non Homolous			Globular inside
>CORE_REP|Org5_Gene160#	leukocyte surface antigen CD47 isoform 2 precursor [Homo sapiens]	2e-26	0.28	TM + inside
>CORE_REP|Org5_Gene59#	Non Homolous			Globular inside
>CORE_REP|Org14_Gene67#	Non Homolous			Globular inside
>CORE_REP|Org16_Gene158#	Non Homolous			Globular inside
>CORE_REP|Org8_Gene81#	Non Homolous			Globular inside
>CORE_REP|Org2_Gene2#	Non Homolous			signal + outside
>CORE_REP|Org13_Gene84#	Non Homolous			Globular inside
>CORE_REP|Org11_Gene110#	Non Homolous			Globular inside
>CORE_REP|Org2_Gene169#	Non Homolous			Globular inside
>CORE_REP|Org13_Gene101#	Non Homolous			Globular inside
>CORE_REP|Org4_Gene52#	Non Homolous			Globular inside
>CORE_REP|Org5_Gene157#	Non Homolous			TM + inside
>CORE_REP|Org3_Gene115#	Non Homolous			Globular inside
>CORE_REP|Org8_Gene22#	Non Homolous			Globular inside
>CORE_REP|Org2_Gene186#	Non Homolous			signal + outside
>CORE_REP|Org2_Gene79#	Non Homolous			Globular inside
>CORE_REP|Org5_Gene26#	Non Homolous			Signal + outside
CORE_REP|Org2_Gene39#	Non Homolous			Globular inside
CORE_REP|Org15_Gene104#	Non Homolous			Globular inside
CORE_REP|Org13_Gene107#	Non Homolous			Globular inside
CORE_REP|Org16_Gene161#	Non Homolous			Signal + outside
CORE_REP|Org2_Gene102#	Non Homolous			Globular inside
CORE_REP|Org12_Gene41#	Non Homolous			TM + inside
CORE_REP|Org13_Gene18#	kelch-like protein 6 [Homo sapiens]	0.002	0.33	Globular inside
CORE_REP|Org12_Gene130#	Non Homolous			TM + inside
CORE_REP|Org2_Gene165#	Non Homolous			TM + inside
CORE_REP|Org6_Gene199#	Non Homolous			Signal + outside
>CORE_REP|Org14_Gene126#	Non Homolous			Globular inside
>CORE_REP|Org10_Gene95#	Non Homolous			TM + outside
>CORE_REP|Org4_Gene191#	Non Homolous			Signal + outside
>CORE_REP|Org3_Gene154#	Non Homolous			TM + outside
>CORE_REP|Org7_Gene25#	Non Homolous			Globular inside
>CORE_REP|Org15_Gene206#	Non Homolous			Signal + outside
>CORE_REP|Org1_Gene149#	Non Homolous			Globular inside
>CORE_REP|Org2_Gene183#	Non Homolous			Globular inside
>CORE_REP|Org4_Gene142#	Non Homolous			Globular inside
CORE_REP|Org10_Gene155#	Chain F, Early activation antigen CD69 [Homo sapiens]	0.049	0.2258	TM + outside
>CORE_REP|Org4_Gene19#	Non Homolous			Signal + outside
>CORE_REP|Org15_Gene58#	Non Homolous			Globular inside
>CORE_REP|Org13_Gene77#	Non Homolous			Globular inside
>CORE_REP|Org4_Gene123#	Non Homolous			Globular inside
>CORE_REP|Org1_Gene105#	Non Homolous			Globular inside
>CORE_REP|Org1_Gene17#	Non Homolous			Globular inside
>CORE_REP|Org11_Gene49#	Non Homolous			Globular inside
>CORE_REP|Org7_Gene55#	Non Homolous			Globular inside
>CORE_REP|Org16_Gene88#	Non Homolous			Globular inside
>CORE_REP|Org12_Gene113#	No significant similarity			Globular Inside
>CORE_REP|Org4_Gene197#	No significant similarity			Globular Inside
>CORE_REP|Org14_Gene33#	No significant similarity			Globular Inside
>CORE_REP|Org2_Gene150#	No significant similarity			Globular+signal
>CORE_REP|Org9_Gene100#	No significant similarity			Globular Inside
>CORE_REP|Org7_Gene153#	No significant similarity			Globular Inside
>CORE_REP|Org8_Gene176#	Chain A, Kelch-like ECH-associated protein 1 [Homo sapiens]	1e-06	0.2737
>CORE_REP|Org1_Gene7#	proepiregulin preproprotein [Homo sapiens]	3e-12	0.3368
>CORE_REP|Org14_Gene92#	No significant similarity			Alpha TM
>CORE_REP|Org1_Gene154#	Chain A, Profilin-1 [Homo sapiens]	7e-18	0.3088
>CORE_REP|Org1_Gene89#	No significant similarity			Globular Inside
>CORE_REP|Org15_Gene62#	No significant similarity			Globular Inside
>CORE_REP|Org12_Gene86#	No significant similarity			Alpha TM
>CORE_REP|Org11_Gene13#	No significant similarity			Globular+signal
>CORE_REP|Org2_Gene168#	Chain A, Superoxide dismutase [Cu-Zn] [Homo sapiens]	6e-07	0.3067
>CORE_REP|Org4_Gene78#	No significant similarity			Globular Inside
>CORE_REP|Org14_Gene204#
>CORE_REP|Org3_Gene23#	No significant similarity			Globular Inside
>CORE_REP|Org15_Gene147#	No significant similarity			Globular Inside
>CORE_REP|Org14_Gene64#
>CORE_REP|Org7_Gene52#	No significant similarity			Globular Inside
>CORE_REP|Org9_Gene142#	No significant similarity			Globular Inside
>CORE_REP|Org2_Gene127#	No significant similarity			Alpha TM
>CORE_REP|Org3_Gene189#	No significant similarity			Globular Inside
>CORE_REP|Org10_Gene102#	No significant similarity			Globular Inside
>CORE_REP|Org3_Gene61#	No significant similarity			Globular Outside
>CORE_REP|Org1_Gene136#	No significant similarity			Globular Inside
>CORE_REP|Org13_Gene127#	No significant similarity			Globular Inside
>CORE_REP|Org8_Gene84#	No significant similarity			Alpha TM
>CORE_REP|Org13_Gene132#	No significant similarity			Globular Inside
>CORE_REP|Org4_Gene204#
>CORE_REP|Org14_Gene69#	No significant similarity			Alpha TM
>CORE_REP|Org14_Gene74#	No significant similarity			Globular Inside
>CORE_REP|Org13_Gene148#	No significant similarity			Globular Inside
>CORE_REP|Org2_Gene120#	No significant similarity			Globular Inside
>CORE_REP|Org1_Gene130#	No significant similarity			Globular Inside
>CORE_REP|Org16_Gene39#	No significant similarity			Globular Inside
>CORE_REP|Org16_Gene164#	No significant similarity			Globular Inside
>CORE_REP|Org4_Gene41#	No significant similarity			Globular Inside
>CORE_REP|Org4_Gene68#	No significant similarity			Alpha TM
>CORE_REP|Org4_Gene49#	No significant similarity			Globular Inside
>CORE_REP|Org7_Gene8#	No significant similarity			Globular Inside
>CORE_REP|Org2_Gene131#	No significant similarity			Alpha TM
>CORE_REP|Org15_Gene41#	No significant similarity
>CORE_REP|Org11_Gene15#	No significant similarity
>CORE_REP|Org6_Gene172#	No significant similarity
>CORE_REP|Org6_Gene77#	No significant similarity
>CORE_REP|Org1_Gene190#	No significant similarity
>CORE_REP|Org4_Gene50#	No significant similarity
>CORE_REP|Org2_Gene34#	No significant similarity
>CORE_REP|Org14_Gene179#	No significant similarity
>CORE_REP|Org4_Gene31#	No significant similarity
