# Supplementary material for: Pan-genome and reverse vaccinology for a multi-epitope vaccine against circulating post-2022 Monkeypox virus strains
Source: PLoS One. 2026 Jun 22;21(6):e0351881. doi: 10.1371/journal.pone.0351881 (PMC13286271; doi:10.1371/journal.pone.0351881)
Supplement: S4 File — (XLSX) [file pone.0351881.s004.xlsx]

## Sheet: Sheet1
Protein Sequences	Homology	E-Value	Per. Idn	Subcellular	Vaxijen (antigenic properties)	TMHMM 2.0 ( tm helicase)	Molecular weight	Instability	Hydrophobicity	Aliphatic index
>CORE_REP|Org10_Gene202#	No significant similarity			SP+TM outside	0.5309	1	212286	44.82
>CORE_REP|Org10_Gene113#	Non-Homologous			Globular inside	0.5352	0	61937	28.83	-0.2	90.09
>CORE_REP|Org4_Gene202#	Non-Homologous	0.28		SP outside	0.5310	1	43493.6	50.05
>CORE_REP|Org8_Gene82#	Non-Homologous			outside	0.5236	1	38862.9	50.7
>CORE_REP|Org15_Gene96#	Non-Homologous			TM outside	NON-ANTIGEN	1
>CORE_REP|Org11_Gene38#	Non-Homologous			SP+TM inside	0.5857	1	36180.2	41.01
>CORE_REP|Org2_Gene185#	interferon gamma receptor 1 variant [Homo sapiens]	0.001	0.25	Signal + outside	0.5507	0	33181.6	35.54	-0.312	75.5
>CORE_REP|Org11_Gene27#	Chain A, Ankyrin-2,Ankyrin-2 [Homo sapiens]		0.29	Globular inside	NON-ANTIGEN	0
>CORE_REP|Org5_Gene160#	leukocyte surface antigen CD47 isoform 2 precursor [Homo sapiens]		0.28	TM + inside	NON-ANTIGEN	5
>CORE_REP|Org2_Gene2#	Non Homolous			signal + outside	0.7563	0	27381.6	54.55
>CORE_REP|Org5_Gene157#	Non Homolous			TM + inside	NON-ANTIGEN	1
>CORE_REP|Org2_Gene186#	Non Homolous			signal + outside	NON-ANTIGEN	0
CORE_REP|Org16_Gene161#	Non Homolous			Signal + outside	NON-ANTIGEN	0
CORE_REP|Org6_Gene199#	Non Homolous			Signal + outside	0.6234	1	21546.7	30.96	-0.077	86.63
>CORE_REP|Org10_Gene95#	Non Homolous			TM + outside	NON-ANTIGEN	1
>CORE_REP|Org4_Gene191#	Non Homolous			Signal + outside	NON-ANTIGEN	0
>CORE_REP|Org3_Gene154#	Non Homolous			TM + outside	0.5078	1	19919.3	42.68
>CORE_REP|Org15_Gene206#	Non Homolous			Signal + outside	NON-ANTIGEN	0
CORE_REP|Org10_Gene155#	Chain F, Early activation antigen CD69 [Homo sapiens]	0.049	0.2258	TM + outside	NON-ANTIGEN	1
>CORE_REP|Org4_Gene19#	Non Homolous			Signal + outside	0.564	0	19963.1	31.17	101.5	-0.342
>CORE_REP|Org2_Gene150#	No significant similarity			Globular+signal	0.6212	1	16403.7	29.97	86.78	0.057
>CORE_REP|Org14_Gene92#	No significant similarity			Alpha TM	0.7643	1	15201.7	47.94
>CORE_REP|Org12_Gene86#	No significant similarity			Alpha TM	NON-ANTIGEN	1
>CORE_REP|Org11_Gene13#	No significant similarity			Globular+signal	0.5068	0	14279.5	30.99	-0.024	82.7
>CORE_REP|Org2_Gene127#	No significant similarity			Alpha TM	NON-ANTIGEN	2
>CORE_REP|Org3_Gene61#	No significant similarity			Globular Outside	0.6033	0	10909.8	53.83
>CORE_REP|Org8_Gene84#	No significant similarity			Alpha TM	NON-ANTIGEN	2
>CORE_REP|Org14_Gene69#	No significant similarity			Alpha TM	NON-ANTIGEN	2
>CORE_REP|Org4_Gene68#	No significant similarity			Alpha TM	0.5018	1
>CORE_REP|Org2_Gene131#	No significant similarity			Alpha TM	0.5155	1
