# Supplementary material for: Pan-genome and reverse vaccinology for a multi-epitope vaccine against circulating post-2022 Monkeypox virus strains
Source: PLoS One. 2026 Jun 22;21(6):e0351881. doi: 10.1371/journal.pone.0351881 (PMC13286271; doi:10.1371/journal.pone.0351881)
Supplement: S6 File — (XLSX) [file pone.0351881.s006.xlsx]

## Sheet: Vaccine model 1
Disulfide by Design	2.13
Input File	model_1.pdb
Input File Model	1
Number of complete residues	255
Optimum Chi3 angle: +97/-87 with Tolerance	30
Optimum Ca-Cb-S angle: 114.60 with Tolerance	10
Check for INTER-chain disulfides	TRUE
Check for INTRA-chain disulfides	TRUE
Res1 Chain	Res1 Seq #	Res1 AA	Res2 Chain	Res2 Seq #	Res2 AA	Chi3	Energy	Sum B-Factors
A	15	MET	A	19	ASP	86.87	4.47	0
A	54	GLU	A	123	ALA	120.25	3.6	0
A	55	PHE	A	104	ALA	88.98	3.1	0
A	61	ALA	A	117	GLU	89.83	4.25	0
A	63	GLY	A	115	GLY	-78.78	3.28	0
A	65	ASN	A	115	GLY	-85.91	2.27	0
A	68	ALA	A	114	ALA	88.57	1.53	0
A	79	LEU	A	83	GLU	95.09	4.57	0
A	99	VAL	A	103	ASP	100.18	4.33	0
A	111	LEU	A	116	ALA	114.6	4.9	0
A	152	PRO	A	156	ARG	68.1	4.04	0
A	169	PRO	A	250	SER	-100.95	2.53	0
A	200	SER	A	209	PRO	-112.81	3.61	0

## Sheet: Vaccine Model 2
Disulfide by Design	2.13
Input File	model_1.pdb
Input File Model	1
Number of complete residues	257
Optimum Chi3 angle: +97/-87 with Tolerance	30
Optimum Ca-Cb-S angle: 114.60 with Tolerance	10
Check for INTER-chain disulfides	TRUE
Check for INTRA-chain disulfides	TRUE
Res1 Chain	Res1 Seq #	Res1 AA	Res2 Chain	Res2 Seq #	Res2 AA	Chi3	Energy	Sum B-Factors
A	15	MET	A	19	ASP	87.59	4.73	0
A	34	SER	A	37	ALA	108.93	2.17	0
A	54	GLU	A	123	ALA	-90.58	3.6	0
A	55	PHE	A	104	ALA	88.22	2.8	0
A	61	ALA	A	117	GLU	87.02	4.22	0
A	63	GLY	A	115	GLY	-68.82	2.7	0
A	65	ASN	A	115	GLY	-77.26	2.66	0
A	68	ALA	A	114	ALA	84.9	1.25	0
A	79	LEU	A	83	GLU	91.23	5.66	0
A	111	LEU	A	116	ALA	114.38	5.09	0
A	207	TYR	A	210	TYR	126.08	4.54	0

## Sheet: Vaccine  model 3
Disulfide by Design	2.13
Input File	model_1.pdb
Input File Model	1
Number of complete residues	257
Optimum Chi3 angle: +97/-87 with Tolerance	30
Optimum Ca-Cb-S angle: 114.60 with Tolerance	10
Check for INTER-chain disulfides	TRUE
Check for INTRA-chain disulfides	TRUE
Res1 Chain	Res1 Seq #	Res1 AA	Res2 Chain	Res2 Seq #	Res2 AA	Chi3	Energy	Sum B-Factors
A	15	MET	A	19	ASP	87.59	4.73	0
A	34	SER	A	37	ALA	108.93	2.17	0
A	54	GLU	A	123	ALA	-90.58	3.6	0
A	55	PHE	A	104	ALA	88.22	2.8	0
A	61	ALA	A	117	GLU	87.02	4.22	0
A	63	GLY	A	115	GLY	-68.82	2.7	0
A	65	ASN	A	115	GLY	-77.26	2.66	0
A	68	ALA	A	114	ALA	84.9	1.25	0
A	79	LEU	A	83	GLU	91.23	5.66	0
A	111	LEU	A	116	ALA	114.38	5.09	0
A	207	TYR	A	210	TYR	126.08	4.54	0

## Sheet: Vaccine Model 4
Disulfide by Design	2.13
Input File	model_1.pdb
Input File Model	1
Number of complete residues	257
Optimum Chi3 angle: +97/-87 with Tolerance	30
Optimum Ca-Cb-S angle: 114.60 with Tolerance	10
Check for INTER-chain disulfides	TRUE
Check for INTRA-chain disulfides	TRUE
Res1 Chain	Res1 Seq #	Res1 AA	Res2 Chain	Res2 Seq #	Res2 AA	Chi3	Energy	Sum B-Factors
A	15	MET	A	19	ASP	87.59	4.73	0
A	34	SER	A	37	ALA	108.93	2.17	0
A	54	GLU	A	123	ALA	-90.58	3.6	0
A	55	PHE	A	104	ALA	88.22	2.8	0
A	61	ALA	A	117	GLU	87.02	4.22	0
A	63	GLY	A	115	GLY	-68.82	2.7	0
A	65	ASN	A	115	GLY	-77.26	2.66	0
A	68	ALA	A	114	ALA	84.9	1.25	0
A	79	LEU	A	83	GLU	91.23	5.66	0
A	111	LEU	A	116	ALA	114.38	5.09	0
A	207	TYR	A	210	TYR	126.08	4.54	0
